# Supplementary material for: DeepEMhancer: a deep learning solution for cryo-EM volume post-processing
Source: Commun Biol. 2021 Jul 15;4:874. doi: 10.1038/s42003-021-02399-1 (PMC8282847; doi:10.1038/s42003-021-02399-1)
Supplement: Supplementary file 3 — Supplementary Data 1 [file 42003_2021_2399_MOESM3_ESM.xlsx]

## Sheet: Hoja1
Train	Validation	Test
EMD-0026	EMD-0193	EMD-0282
EMD-0038	EMD-0257	EMD-0311
EMD-0071	EMD-0264	EMD-0520
EMD-0093	EMD-0499	EMD-0560
EMD-0094	EMD-10401	EMD-10365
EMD-0132	EMD-20133	EMD-20220
EMD-0234	EMD-20449	EMD-20226
EMD-0244	EMD-20508	EMD-3545
EMD-0408	EMD-20849	EMD-4141
EMD-0415	EMD-4611	EMD-4531
EMD-4288	EMD-4646	EMD-4571
EMD-0452	EMD-4733	EMD-4997
EMD-0490	EMD-4789	EMD-5623
EMD-0500	EMD-6847	EMD-6952
EMD-0501	EMD-7133	EMD-7055
EMD-0552	EMD-7882	EMD-7099
EMD-0567	EMD-8069	EMD-7127
EMD-0589	EMD-9112	EMD-7573
EMD-0592	EMD-9298	EMD-8702
EMD-0665	EMD-9374	EMD-9610
EMD-0776	EMD-9664
EMD-10049
EMD-10069
EMD-10100
EMD-10105
EMD-10106
EMD-10134
EMD-10273
EMD-10279
EMD-10324
EMD-10333
EMD-10418
EMD-10534
EMD-10585
EMD-10595
EMD-10617
EMD-20145
EMD-20146
EMD-20189
EMD-20234
EMD-20249
EMD-20254
EMD-20259
EMD-20270
EMD-20271
EMD-20352
EMD-20521
EMD-20986
EMD-21012
EMD-21107
EMD-21144
EMD-21391
EMD-3661
EMD-3662
EMD-3802
EMD-3885
EMD-3908
EMD-4032
EMD-4073
EMD-4148
EMD-4162
EMD-4192
EMD-4214
EMD-4241
EMD-4272
EMD-4401
EMD-4404
EMD-4429
EMD-4588
EMD-4589
EMD-4593
EMD-4728
EMD-4746
EMD-4748
EMD-4759
EMD-4888
EMD-4889
EMD-4890
EMD-4907
EMD-4917
EMD-4918
EMD-4941
EMD-4983
EMD-6479
EMD-7009
EMD-7041
EMD-7065
EMD-7090
EMD-7334
EMD-7335
EMD-7770
EMD-7869
EMD-8437
EMD-8438
EMD-8911
EMD-8958
EMD-8960
EMD-9111
EMD-9258
EMD-9259
EMD-9891
EMD-9931
EMD-9934
EMD-9935
EMD-9939
EMD-9941
EMD-9695
