# Supplementary material for: DeepEMhancer: a deep learning solution for cryo-EM volume post-processing
Source: Commun Biol. 2021 Jul 15;4:874. doi: 10.1038/s42003-021-02399-1 (PMC8282847; doi:10.1038/s42003-021-02399-1)
Supplement: Supplementary file 4 — Supplementary Data 2 [file 42003_2021_2399_MOESM4_ESM.zip]

Archive with 4 entries (4 files):
- fig3.csv
- fig1.csv
- fig2.csv
- suppFig1.csv
