# Supplementary material for: DeepEMhancer: a deep learning solution for cryo-EM volume post-processing
Source: Commun Biol. 2021 Jul 15;4:874. doi: 10.1038/s42003-021-02399-1 (PMC8282847; doi:10.1038/s42003-021-02399-1)
Supplement: Supplementary file 4 — Supplementary Data 2 [file 42003_2021_2399_MOESM4_ESM.zip › fig3.csv]

EMDB	FSC masked input vs PDB	FSC masked Relion auto vs PDB	FSC masked Published vs PDB	FSC masked DeepEMhancer vs PDB
EMD-4141	8.20492454328832	8.19380460683082	7.45988880063543	7.45988880063543
EMD-3545	8.82764098490866	8.52184273232724	8.17712470214456	7.73788721207307
EMD-7055	6.98729150119142	7.2263701350278	6.67593328038126	7.53772835583797
EMD-6952	4.90230341540905	4.8856235107228	4.8856235107228	4.26846703733122
EMD-0311	5.03574265289913	4.84670373312153	4.67434471803018	4.34630659253376
EMD-7127	4.72994440031771	5.1691818903892	4.41302621127879	4.1517077045274
EMD-4997	4.9912629070691	4.8856235107228	4.8856235107228	4.52978554408261
EMD-8702	4.36298649722002	4.52978554408261	4.21286735504369	4.30738681493249
EMD-9610	4.05162827640985	3.96822875297855	3.72915011914218	3.70135027799841
EMD-20220	3.87370929308975	4.08498808578237	3.87370929308975	3.52343129467832
EMD-5623	3.50675138999206	3.36775218427323	3.32327243844321	3.22875297855441
EMD-4571	3.72915011914218	3.70691024622716	3.70691024622716	3.41223193010326
EMD-0282	3.51787132644956	3.49563145353455	3.46227164416203	3.23431294678316
EMD-0560	3.56791104050834	3.55679110405083	3.37887212073074	3.35107227958697
EMD-7573	3.67355043685465	3.65131056393963	3.46227164416203	3.45115170770453
EMD-20226	3.77918983320095	3.76806989674345	3.76806989674345	3.70691024622716
EMD-7099	3.61795075456712	3.69579030976966	3.57903097696585	3.65687053216839
EMD-10365	3.32327243844321	3.43447180301827	3.23431294678316	3.03415409054805
EMD-0520	3.43447180301827	3.34551231135822	3.30659253375695	3.2065131056394
EMD-4531	3.05083399523431	3.03415409054805	3.03415409054805	2.95075456711676
