# Supplementary material for: DeepEMhancer: a deep learning solution for cryo-EM volume post-processing
Source: Commun Biol. 2021 Jul 15;4:874. doi: 10.1038/s42003-021-02399-1 (PMC8282847; doi:10.1038/s42003-021-02399-1)
Supplement: Supplementary file 4 — Supplementary Data 2 [file 42003_2021_2399_MOESM4_ESM.zip › fig1.csv]

EMDB	FSC input vs PDB	FSC masked input vs PDB	FSC DeepEMhancer vs PDB	FSC masked DeepEMhancer vs PDB
EMD-4141	8.48848292295473	8.20492454328832	7.45988880063543	7.45988880063543
EMD-3545	8.82764098490866	8.82764098490866	7.73788721207307	7.73788721207307
EMD-7055	8.27164416203336	6.98729150119142	7.83796664019063	7.53772835583797
EMD-6952	4.72438443208896	4.90230341540905	4.64098490865767	4.26846703733122
EMD-0311	6.63701350277998	5.03574265289913	4.4241461477363	4.34630659253376
EMD-7127	6.98173153296267	4.72994440031771	4.20730738681493	4.1517077045274
EMD-4997	5.21366163621922	4.9912629070691	4.9912629070691	4.52978554408261
EMD-8702	6.40349483717236	4.36298649722002	4.50754567116759	4.30738681493249
EMD-9610	4.09610802223987	4.05162827640985	3.79586973788721	3.70135027799841
EMD-20220	4.46862589356632	3.87370929308975	3.71247021445592	3.52343129467832
EMD-5623	3.50675138999206	3.50675138999206	3.28991262907069	3.22875297855441
EMD-4571	5.60841938046068	3.72915011914218	3.46783161239079	3.41223193010326
EMD-0282	4.27958697378872	3.51787132644956	3.35107227958697	3.23431294678316
EMD-0560	3.75694996028594	3.56791104050834	3.395552025417	3.35107227958697
EMD-7573	3.97378872120731	3.67355043685465	3.62907069102462	3.45671167593328
EMD-20226	4.27958697378872	3.77918983320095	3.92374900714853	3.70691024622716
EMD-7099	4.35742652899126	3.61795075456712	3.82922954725973	3.65687053216839
EMD-10365	3.73471008737093	3.32327243844321	3.50675138999206	3.03415409054805
EMD-0520	4.08498808578237	3.43447180301827	3.38999205718824	3.2065131056394
EMD-4531	3.62907069102462	3.05083399523431	3.01191421763304	2.95075456711676
