# Supplementary material for: DeepEMhancer: a deep learning solution for cryo-EM volume post-processing
Source: Commun Biol. 2021 Jul 15;4:874. doi: 10.1038/s42003-021-02399-1 (PMC8282847; doi:10.1038/s42003-021-02399-1)
Supplement: Supplementary file 4 — Supplementary Data 2 [file 42003_2021_2399_MOESM4_ESM.zip › fig2.csv]

EMDB	DeepRes input	DeepRes Relion auto	DeepRes Published	DeepRes DeepEMhancer
EMD-4141	6.22160444797458	6.60683081810961	6.13026211278793	5.50675138999206
EMD-3545	4.53772835583797	4.64892772041303	4.59729944400318	4.44241461477363
EMD-7055	5.61397934868944	5.55837966640191	5.05401111993646	4.50595710881652
EMD-6952	4.22795869737887	4.19618745035743	4.22795869737887	3.20333598093725
EMD-0311	4.53772835583797	4.44638602065131	4.31930103256553	3.43764892772041
EMD-7127	4.25178713264496	4.31930103256553	4.1604447974583	3.43367752184273
EMD-4997	4.31135822081017	4.22001588562351	4.1803018268467	3.44162033359809
EMD-8702	3.89038919777601	3.91024622716442	3.79904686258936	3.44559173947577
EMD-9610	3.82287529785544	3.63621922160445	3.57664813343924	3.24305003971406
EMD-20220	3.69976171564734	3.65607625099285	3.56870532168388	3.1119936457506
EMD-5623	3.44162033359809	3.2748212867355	3.28673550436855	3.00476568705322
EMD-4571	3.43764892772041	3.41779189833201	3.41779189833201	3.17156473391581
EMD-0282	3.35027799841144	3.31056393963463	3.24305003971406	2.87370929308975
EMD-0560	3.3383637807784	3.19936457505957	3.17950754567117	2.96902303415409
EMD-7573	3.37013502779984	3.2748212867355	3.2549642573471	3.08419380460683
EMD-20226	3.48530579825258	3.42970611596505	3.35027799841144	3.18745035742653
EMD-7099	3.33042096902303	3.2748212867355	3.25099285146942	3.03653693407466
EMD-10365	3.18347895154885	3.09213661636219	3.10405083399523	2.75059571088165
EMD-0520	3.2549642573471	3.20730738681493	3.15965051628276	2.84193804606831
EMD-4531	3.00476568705322	2.98093725178713	2.96108022239873	2.77839555202542
