# Supplementary material for: DeepEMhancer: a deep learning solution for cryo-EM volume post-processing
Source: Commun Biol. 2021 Jul 15;4:874. doi: 10.1038/s42003-021-02399-1 (PMC8282847; doi:10.1038/s42003-021-02399-1)
Supplement: Supplementary file 4 — Supplementary Data 2 [file 42003_2021_2399_MOESM4_ESM.zip › suppFig1.csv]

EMDB	CC input vs LocScale	CC DeepEMhancer vs LocScale
EMD-4141	0.696132596685083	0.902920284135754
EMD-3545	0.500394632991318	0.857932123125493
EMD-7055	0.519337016574586	0.782162588792423
EMD-6952	0.748224151539069	0.845303867403315
EMD-0311	0.687450670876085	0.922651933701657
EMD-7127	0.54301499605367	0.918705603788477
EMD-4997	0.662194159431729	0.905288082083662
EMD-8702	0.57379636937648	0.877663772691397
EMD-9610	0.556432517758485	0.918705603788477
EMD-20220	0.612470402525651	0.943962115232834
EMD-5623	0.724546172059984	0.928966061562747
EMD-4571	0.541436464088398	0.918705603788477
EMD-0282	0.566692975532755	0.933701657458564
EMD-0560	0.685872138910813	0.918705603788477
EMD-7573	0.592738752959747	0.916337805840568
EMD-20226	0.631412786108919	0.901341752170481
EMD-7099	0.556432517758485	0.86266771902131
EMD-10365	0.536700868192581	0.718232044198895
EMD-0520	0.476716653512234	0.922651933701657
EMD-4531	0.486977111286504	0.79715864246251
