# Supplementary material for: DeepEMhancer: a deep learning solution for cryo-EM volume post-processing
Source: Commun Biol. 2021 Jul 15;4:874. doi: 10.1038/s42003-021-02399-1 (PMC8282847; doi:10.1038/s42003-021-02399-1)
Supplement: Supplementary file 5 — Supplementary Data 3 [file 42003_2021_2399_MOESM5_ESM.zip]

Archive with 4 entries (3 files):
- boxplot_cc_vs_quality_w/
- boxplot_cc_vs_quality_w/boxplot_cc_vs_quality_w5.joblib.pckl
- boxplot_cc_vs_quality_w/boxplot_cc_vs_quality_w7.joblib.pckl
- boxplot_cc_vs_quality_w/README_SUPDATA3.txt
