# Supplementary material for: DeepEMhancer: a deep learning solution for cryo-EM volume post-processing
Source: Commun Biol. 2021 Jul 15;4:874. doi: 10.1038/s42003-021-02399-1 (PMC8282847; doi:10.1038/s42003-021-02399-1)
Supplement: Supplementary file 5 — Supplementary Data 3 [file 42003_2021_2399_MOESM5_ESM.zip › boxplot_cc_vs_quality_w/README_SUPDATA3.txt]

Data can be read using joblib, a python package

joblib.load("boxplo_cc_vs_quality_v5.joblib.pckl")
